# Supplementary material for: A Retrospective Study of Genetic Characterization in Suspected Visceral Leishmaniasis Cases in Greece, 2005 to 2020
Source: Pathogens. 2024 Aug 14;13(8):688. doi: 10.3390/pathogens13080688 (PMC11357202; doi:10.3390/pathogens13080688)
Supplement: Supplementary file 1 [file pathogens-13-00688-s001.zip]

Archive with 1 entries (1 files):
- pathogens-3098921-supplementary.pdf
